# Supplementary material for: Enhanced Immune Functions of In Vitro Human Natural Killer Cells and Splenocytes in Immunosuppressed Mice Supplemented with Mature Silkworm Products
Source: Nutrients. 2025 Jan 23;17(3):417. doi: 10.3390/nu17030417 (PMC11820884; doi:10.3390/nu17030417)
Supplement: Supplementary file 1 [file nutrients-17-00417-s001.zip]

Archive with 1 entries (1 files):
- nutrients-3417863-supplementary.pdf
